# Supplementary material for: Diagnostic AI Modeling and Pseudo Time Series Profiling of AD and PD Based on Individualized Serum Proteome Data
Source: Front Bioinform. 2021 Oct 22;1:764497. doi: 10.3389/fbinf.2021.764497 (PMC9581001; doi:10.3389/fbinf.2021.764497)
Supplement: Supplementary file 1 [file DataSheet1.CSV]

Symbol	Drug(s)
ACVRL1	"PF-3446962, panulisib"
AURKB	"chiauranib, ilorasertib, AT-9283, SNS 314, CYC 116, TTP607, SKI-G-801, tozasertib, AMG 900, danusertib, GSK1070916, barasertib, TAK-901, BI 811283"
BIRC5	"gataparsen, EZN 3042"
BSG	metuximab
CASP1	caspase 1 inhibitor
CD247	blinatumomab
CD40	"CP-870893, chi lob 7/4, CFZ533, CDX-1140, RO7009789, ABBV-927, APX005M, SEA-CD40, FFP104, dacetuzumab, bleselumab, lucatumumab, anti-CD40 monoclonal antibody, mitazalimab, ABBV-428"
CD44	"A6 peptide, RO5429083, anti-CD44v7 antibody, AMC303"
CHUK	bardoxolone methyl
CXCL12	NOX-A12
FN1	"iodine I 131 anti-fibronectin antibody fragment L19-SIP, L19-IL2 monoclonal antibody-cytokine fusion protein/L19TNFalpha, ocriplasmin, L19TNFalpha, AS1409, L19-IL2 monoclonal antibody-cytokine fusion protein"
HDAC4	"OKI-179, tributyrin, belinostat, pyroxamide"
HSP90B1	"cisplatin, retaspimycin, alvespimycin"
IFNAR2	"pegintron/ribavirin, interferon alfacon-1/ribavirin, imatinib/peginterferon alfa-2a, pentostatin/recombinant interferon, IFNA2B/ribavirin, interferon alfacon-1, hydroxyurea/recombinant interferon, recombinant interferon, PEG-interferon alfa-2a/ribavirin, cytarabine/IFNA2B, interferon beta-1b, IFNA2, cladribine/recombinant interferon, pegintron, cytarabine/recombinant interferon, nitazoxanide/peg…
IL5	"mepolizumab, reslizumab"
IRAK4	"PF-06650833, CA-4948"
LGALS1	OTX008
MIF	imalumab
PPARA	"bezafibrate, pemafibrate, ezetimibe/fenofibrate, TPST-1120, fenofibrate/simvastatin, gemfibrozil, fenofibrate, aleglitazar, NS-220, fenofibric acid/rosuvastatin, tesaglitazar, choline fenofibrate, docosahexaenoic acid, choline fenofibrate/simvastatin, clofibrate, atorvastatin/choline fenofibrate"
PRKCQ	"ingenol mebutate, sotrastaurin"
PTHLH	monoclonal antibody CAL
PTPN6	SC-43
RAF1	"cetuximab/irinotecan/vemurafenib, imatinib/sorafenib, CHIR-265, irinotecan/panitumumab/vemurafenib, pembrolizumab/vemurafenib, sorafenib, dabrafenib/trametinib, sorafenib/sulindac/sunitinib, vemurafenib, ipilimumab/vemurafenib, encorafenib/panitumumab, binimetinib/encorafenib/panitumumab, dexamethasone/lenalidomide/sorafenib, bevacizumab/sorafenib, regorafenib, 5-azacytidine/sorafenib, dabrafeni…
SIRT1	SIRT1 inhibitor III
